# Supplementary material for: Comparative analysis of plastid genomes reveals rearrangements, repetitive sequence features, and phylogeny in the Annonaceae
Source: Front Plant Sci. 2024 Apr 17;15:1351388. doi: 10.3389/fpls.2024.1351388 (PMC11061511; doi:10.3389/fpls.2024.1351388)
Supplement: Supplementary file 2 [file Table_2.xlsx]

## Sheet: Sheet1
Table S2 Pairwise comparison of genome sizes between four subfamilies
Pairwise comparison	Genome size		LSC size		SSC size		IR size
	P	Adj. significance	P	Adj. significance	P	Adj. significance	P	Adj. significance
Malmeoideae vs.Ambavioideae	0.564	1	0.356	1	0.564	1	0.564	1
Malmeoideae vs.Anaxagoreoideae	0.489	1	0.564	1	0.564	1	0.489	1
Malmeoideae vs.Annonoideae	0	0	0.002	0.011	0	0	0	0
Ambavioideae vs.Anaxagoreoideae	0.931	1	0.264	1	0.39	1	0.931	1
Ambavioideae vs.Annonoideae	0.237	1	0.765	1	0.025	0.148	0.237	1
Anaxagoreoideae vs.Annonoideae	0.288	1	0.067	0.399	0.287	1	0.288	1
Note: Adj. significance represents significance values adjusted through Bonferroni correction method.
