# Supplementary material for: Comparative analysis of plastid genomes reveals rearrangements, repetitive sequence features, and phylogeny in the Annonaceae
Source: Front Plant Sci. 2024 Apr 17;15:1351388. doi: 10.3389/fpls.2024.1351388 (PMC11061511; doi:10.3389/fpls.2024.1351388)
Supplement: Supplementary file 3 [file Table_3.xlsx]

## Sheet: Sheet1
Table S3 Nucleotide types of SSRs in each species
Species name	Mononucleotide		Dinucleotide		Trinucleotide		Tetranucleotide		Pentanucleotide		Hexanucleotide		Total
	num.	percentage	num.	percentage	num.	percentage	num.	percentage	num.	percentage	num.	percentage
A. squamosa	47	0.921569	1	0.0196078	2	0.0392157	1	0.0196078					51
A. atemoya	49	0.924528	1	0.0188679	2	0.0377358	1	0.0188679					53
A. cherimola	49	0.924528	1	0.0188679	2	0.0377358	1	0.0188679					53
A. reticulata	44	0.897959	3	0.0612245	2	0.0408163							49
R. mucosa	52	0.962963									2	0.037037	54
A. muricata	45	0.865385	2	0.0384615	1	0.0192308					4	0.0769231	52
A. montana	45	0.865385	2	0.0384615	1	0.0192308					4	0.0769231	52
G. tamirensis	30	0.555556	11	0.203704	6	0.111111	3	0.0555556			4	0.0740741	54
D. chinensis	45	0.865385	7	0.134615									52
M. ambrensis	47	0.903846	5	0.0961538									52
S. affinis	44	0.862745	6	0.117647			1	0.0196078					51
U. macrophylla	35	0.897436	4	0.102564									39
A. dulcis	43	0.914894	2	0.0425532							2	0.0425532	47
F. oldhamii	49	0.907407	3	0.0555556	2	0.037037							54
F. polyanthum	49	0.924528	2	0.0377358	2	0.0377358							53
A. hexapetalus	49	0.98	1	0.02									50
A. pilosus	49	0.942308	3	0.0576923									52
A. hainanensis	39	0.95122	2	0.0487805									41
M. tomentosa	31	0.939394			1	0.030303					1	0.030303	33
S. burahol	41	0.931818	3	0.0681818									44
M. laui	38	0.826087	5	0.108696			1	0.0217391			2	0.0434783	46
M. glochidioides	37	0.880952							2	0.047619	3	0.0714286	42
T. costata	46	0.958333	2	0.0416667									48
P. suberosa	43	1											43
P. verrucipes	46	0.901961	4	0.0784314					1	0.0196078			51
C. hainanense	30	0.833333	2	0.0555556			1	0.0277778	1	0.0277778	2	0.0555556	36
C. odorata	69	0.896104	4	0.0519481	1	0.012987	1	0.012987	2	0.025974			77
A. javanica	16	0.761905	3	0.142857	2	0.0952381							21
Total	1207	0.894074	79	0.0585185	24	0.0177778	10	0.00740741	6	0.00444444	24	0.0177778	1350
