# Supplementary material for: Comparative analysis of plastid genomes reveals rearrangements, repetitive sequence features, and phylogeny in the Annonaceae
Source: Front Plant Sci. 2024 Apr 17;15:1351388. doi: 10.3389/fpls.2024.1351388 (PMC11061511; doi:10.3389/fpls.2024.1351388)
Supplement: Supplementary file 4 [file Table_4.xlsx]

## Sheet: Sheet1
Table S4 The motif types and positional distribution of SSRs in each species
Species Name	Repeat Motifs	Num.	Percentage	Location
				IGS	CDS	Intron
A. squamosa	A/T	45	0.882353	26	4ycf1,2rps19,rpoB,2rps18	atpF,4clpP,2trnG-UCC,2rpl16,trnV-UAC
	C/G	2	0.0392157	1(psbT,psbN),1(psbN,psbT)
	AT/AT	1	0.0196078			atpF
	AAT/ATT	2	0.0392157	1(rps14,psaB),1(rbcL,atpB)
	AAAT/ATTT	1	0.0196078	1(psbE,petL)
	total	51		31	9	11
	Percentage			0.607843	0.176471	0.215686
A. atemoya	A/T	47	0.886792	28	4ycf1,2rps19,rpoB,2rps18	atpF,4clpP,2trnG-UCC,2rpl16,trnV-UAC
	C/G	2	0.0377358	1(psbT,psbN),1(psbN,psbT)
	AT/AT	1	0.0188679			atpF
	AAT/ATT	2	0.0377358	1(rps14,psaB),1(rbcL,atpB)
	AAAT/ATTT	1	0.0188679	1(psbE,petL)
	total	53		33	9	11
	Percentage			0.622642	0.169811	0.207547
A. cherimola	A/T	47	0.886792	31	rpoB,2rps19,4ycf1,2rps18	trnV-UAC,atpF,2trnG-UCC,2rpl16
	C/G	2	0.0377358	2(psbT-psbN)
	AT/AT	1	0.0188679			atpF
	AAT/ATT	2	0.0377358	1(atpB-rbcL),1(psaB-rps14)
	AAAT/ATTT	1	0.0188679	1(petL-psbE)
	Total	53		36	8	9
	Percentage			0.679245	0.150943	0.169811
A. reticulata	A/T	42	0.857143	27	rpoB,2rps19,4ycf1,2rps18	trnV-UAC,ycf3,atpF,trnG-UCC,2rpl16
	C/G	2	0.0408163	2(psbT-psbN)
	AT/AT	3	0.0612245	2(rpl23-trnM-CAU)		atpF
	AAT/ATT	2	0.0408163	2(atpB-rbcL),1(psaB-rps14)
	Total	49		33	9	7
	Percentage			0.673469	0.183673	0.142857
R.mucosa	A/T	52	0.962963	35	rpoB,4ycf1,2rps19	2atpF,4clpP,trnG-UCC,2rpl16,ycf3
	ACGATG/ATCGTC	2	0.037037		2clpP
	total	54		35	9	10
	Percentage			0.648148	0.166667	0.185185
A. muricata	A/T	44	0.846154	32	rpoB,rpoC2,2rps19,4ycf1	trnL-UAA,trnG-UCC,2rpl16
	C/G	1	0.0192308	1(trnF-GAA-trnL-UAA)
	AT/AT	2	0.0384615	1(rpl20-rps18),1(trnT-GGU-trnE-UUC)
	AAT/ATT	1	0.0192308	1(atpB-rbcL)
	AAGACG/CGTCTT	2	0.0384615	2(rps12-psbB)
	ACGATG/ATCGTC	2	0.0384615	2(rps12-psbB)
	Total	52		40	8	4
	Percentage			0.769231	0.153846	0.0769231
A. montana	A/T	44	0.846154	28	rpoC2,rpoB,4ycf1,2rps19	trnG-UCC,trnL-UAA,4clpP,2rpl16
	C/G	1	0.0192308	1(trnL-UAA,trnF-GAA)
	AT/AT	2	0.0384615	1(trnE-UUC,trnT-GGU),1(rps18,rpl20)
	AAT/ATT	1	0.0192308	1(rbcL,atpB)
	AAGACG/CGTCTT	2	0.0384615		2clpP
	ACGATG/ATCGTC	2	0.0384615		2clpP
	total	52		32	12	8
	Percentage			0.615385	0.230769	0.153846
G. tamirensis	A/T	28	0.518519	17	rpoB,2rps19,4ycf1	2clpP,atpF,rpoC1*(跨基因)
	C/G	2	0.037037	1(rpoA,rps11),1(rps11,rpoA)
	AC/GT	2	0.037037		2ycf2
	AT/AT	9	0.166667	9
	AAG/CTT	4	0.0740741		4accD
	AAT/ATT	2	0.037037	2(rbcL,atpB)
	AAAT/ATTT	3	0.0555556	1(trnL-UAG,ndhF),1(rpl32,trnL-UAG)		atpF
	AATGAG/ATTCTC	2	0.037037	1(ndhB,rrn16),1(rrn16,ndhB)
	AGCAGG/CCTGCT	2	0.037037		2ycf2
	total	54		34	15	5
	Percentage			0.62963	0.277778	0.0925926
D. chinensis	A/T	45	0.865385	31	rpoB,2rps19,6ycf1	trnL-UAA,2ndhA,2rpl16
	AT/AT	7	0.134615	2(rpl32,ndhF),1(trnP-UGG,psaJ),1(rps4,trnT-UGU),2(atpH,atpI),1(atpF,atpH)
	total	52		38	9	5
	Percentage			0.730769	0.173077	0.0961538
M. ambrensis	A/T	46	0.884615	29	8ycf1,2rps19	atpF,clpP,trnL-UAA,2ndhA,2rpl16
	C/G	1	0.0192308	1(psbZ,trnG-GCC)
	AT/AT	5	0.0961538	3(atpF,atpH),1(rps4,trnT-UGU),1(ndhF,rpl32)
	total	52		35	10	7
	Percentage			0.673077	0.192308	0.134615
S. affinis	A/T	43	0.843137	28	6ycf1,2rps19	atpF,clpP,trnG-UCC,2ndhA,2rpl16
	C/G	1	0.0196078	1(psbZ,trnG-GCC)
	AT/AT	6	0.117647	1(psbC,trnS-UGA),1(rps4,trnT-UGU),4(ndhF,rpl32)
	AGAT/ATCT	1	0.0196078	1(psbC,trnS-UGA)
	total	51		36	8	7
	Percentage			0.705882	0.156863	0.137255
U. macrophylla	A/T	34	0.871795	23	rpoC2,2rps19,2ycf1	rps16,trnG-UCC,clpP,2rpl16,2ndhA
	C/G	1	0.025641	1(psbZ-trnG-GCC)
	AT/AT	4	0.102564	3(ndhF-rpl32),1(petA-psbJ)
	total	39		27	5	7
	Percentage			0.692308	0.128205	0.179487
A. dulcis	A/T	40	0.851064	22	6ycf1,2rps19,rpoC2	atpF,2clpP,trnG-UCC,2ndhA,2rpl16,rps16
	C/G	3	0.0638298	1(psbZ,trnG-GCC),1(ndhB,rps7),1(rps7,ndhB)
	AT/AT	2	0.0425532	1(ndhF,rpl32),1(petA,psbJ)
	ACTCTG/AGAGTC	2	0.0425532		2ycf2
	total	47		27	11	9
	Percentage			0.574468	0.234043	0.191489
F. oldhamii	A/T	48	0.888889	35	2rps19,2ycf1,2ycf2	4clpP,trnV-UAC,2atpF,2rpl16
	C/G	1	0.0185185	1(trnG-GCC-psbZ)
	AT/AT	3	0.0555556	1(trnT-UGU-rps4),2(ndhF-rpl32)
	AAG/CTT	2	0.037037		2ycf1
	total	54		37	8	9
	Percentage			0.685185	0.148148	0.166667
F. polyanthum	A/T	48	0.90566	31	2rps19,2ycf1,2ycf2	2ndhA,2rpl16,3clpP,trnV-UAC,2atpF,trnG-UCC
	C/G	1	0.0188679	1(trnG-GCC-psbZ)
	AT/AT	2	0.0377358	1(rpl32-ndhF),1(trnT-UGU-rps4)
	AAG/CTT	2	0.0377358		2ycf1
	total	53		34	8	11
	Percentage			0.641509	0.150943	0.207547
A. hexapetalus	A/T	49	0.98	33	rpoC2,rpoB,rpoA,infA,ycf1	rps16,trnG-UCC,atpF,ycf3,trnL-UAA,trnV-UAC,2clpP,rpl16,2ndhA
	AT/AT	1	0.02	1(trnT-UGU-trnL-UAA)
	total	50		34	5	11
	Percentage			0.68	0.1	0.22
A. pilosus	A/T	48	0.923077	33	rpoC2,rpoB,rpoA,infA,ycf1	trnG-UCC,atpF,ycf3,trnL-UAA,trnV-UAC,2clpP,rpl16,2ndhA
	C/G	1	0.0192308	1(trnS-GCU-trnS-CGA)
	AT/AT	3	0.0576923	2(trnE-UUC-trnT-GGU),1(trnT-UGU-trnL-UAA)
	total	52		37	5	10
	Percentage			0.711538	0.0961538	0.192308
A. hainanensis	A/T	39	0.95122	30	rpoC2,rpoB,2ycf2	atpF,clpP,ndhA,2rpl16
	AT/AT	2	0.0487805	1(trnQ-UUG,psbK),1(trnE-UUC,trnT-GGU)
	total	41		32	4	5
	Percentage			0.780488	0.097561	0.121951
M. tomentosa	A/T	31	0.939394	21	rpoC2,rpoB,2ycf2,2rpoA	atpF,ndhA,2rpl16
	ATC/ATG	1	0.030303	(rps12,clpP)
	AAAGAT/ATCTTT	1	0.030303		infA
	total	33		22	7	4
	Percentage			0.666667	0.212121	0.121212
S. burahol	A/T	39	0.886364	27	rpoC2,rpoB,2ycf2,psbF,2rpoA	atpF,2clpP,ndhA,rpl16
	C/G	2	0.0454545	1(rps14,psaB),1(trnS-GGA,rps4)
	AT/AT	3	0.0681818	1(trnE-UUC,trnT-GGU),1(trnQ-UUG,psbK)		atpF
	total	44		31	7	6
	Percentage			0.704545	0.159091	0.136364
M. laui	A/T	38	0.826087	30	rpoC2,rpoB,3rpoA	atpF,clpP,ndhA
	AT/AT	5	0.108696	1(trnQ-UUG,psbK),1(trnE-UUC,trnT-GGU),1(rps4,trnT-UGU),1(rpl16,rps3)		atpF
	AAAT/ATTT	1	0.0217391	1(rpl32,trnL-UAG)
	ACTCTG/AGAGTC	2	0.0434783	1(trnI-CAU,trnL-CAA),1(trnL-CAA,trnI-CAU)
	total	46		37	5	4
	Percentage			0.804348	0.108696	0.0869565
M. glochidioides	A/T	36	0.857143	28	rpoC2,rpoB,rpoA,2ycf2	atpF,clpP,rpl16
	C/G	1	0.0238095	1(trnS-GGA-rps4)
	AAAAT/ATTTT	2	0.047619	2(trnV-GAC-rps12)
	AAAGAT/ATCTTT	1	0.0238095		infA
	ACTCTG/AGAGTC	2	0.047619		2ycf2
	total	42		31	8	3
	Percentage			0.738095	0.190476	0.0714286
T. costata	A/T	46	0.958333	32	rpoC2,rpoB,rpoA,2ycf2,rpl20	4rpl16,atpF,clpP,ndhA,trnV-UAC
	AT/AT	2	0.0416667	1(trnQ-UUG,psbK)		rpl16
	total	48		33	6	9
	Percentage			0.6875	0.125	0.1875
P.suberosa	A/T	42	0.976744	30	rpoC2,rpoB,2rpoA,2ycf2	atpF,clpP,ndhA,3rpl16
	C/G	1	0.0232558	1(psbM,trnD-GUC)
	total	43		31	6	6
	Percentage			0.72093	0.139535	0.139535
P. verrucipes	A/T	44	0.862745	33	rpoC2,rpoB,rpoA,2ycf2	trnK-UUU,2atpF,clpP,2ndhA
	C/G	2	0.0392157	1(rps14-psaB)	rpoC2
	AT/AT	4	0.0784314	1(trnQ-UUG-psbK),1(trnE-UUC-trnT-GGU),1(rpl16-rps3)		atpF
	AAAAT/ATTTT	1	0.0196078	1(rpl32-trnL-UAG)
	total	51		38	6	7
	Percentage			0.745098	0.117647	0.137255
C. hainanense	A/T	30	0.833333	20	rpoC2,rpoB,2rpoA,2ycf2	atpF,clpP,ndhA
	AT/AT	2	0.0555556	1(trnQ-UUG-psbK),1(rps4-trnT-UGU)
	AAAT/ATTT	1	0.0277778	1(rpl32-trnL-UAG)
	AAAAC/GTTTT	1	0.0277778	1(rps12-clpP)
	ACTCTG/AGAGTC	2	0.0555556		2ycf2
	total	36		24	9	3
	Percentage			0.666667	0.25	0.0833333
C. odorata	A/T	68	0.883117	57	rpoC2,rpoB,ycf1	rps16,trnG-UCC,atpF,4rpl16,ndhA
	C/G	1	0.012987	1(psbM-trnD-GUC)
	AT/AT	4	0.0519481	2(psaI-accD),1(rps4-trnT-UGU),1(trnE-UUC-trnT-GGU)
	AAT/ATT	1	0.012987	1(ndhE-ndhG)
	AGAT/ATCT	1	0.012987	1(trnT-UGU-trnL-UAA)
	AAATC/ATTTG	2	0.025974	2(rps12-trnV-GAC)
	total	77		66	3	8
	Percentage			0.857143	0.038961	0.103896
A. javanica	A/T	15	0.714286	11	y2cf1,rpoC2	atpF
	C/G	1	0.047619	1(atpB,rbcL)
	AT/AT	3	0.142857	2(trnS-GCU,trnG-UCC),1(rps4,trnT-UGU)
	AGG/CCT	1	0.047619		clpP
	ATC/ATG	1	0.047619		clpP
	total	21		15	5	1
	Percentage			0.714286	0.238095	0.047619
