# Supplementary material for: Comparative analysis of plastid genomes reveals rearrangements, repetitive sequence features, and phylogeny in the Annonaceae
Source: Front Plant Sci. 2024 Apr 17;15:1351388. doi: 10.3389/fpls.2024.1351388 (PMC11061511; doi:10.3389/fpls.2024.1351388)
Supplement: Supplementary file 5 [file Table_5.xlsx]

## Sheet: Sheet1
Table S5 Pairwise comparison of the number of repetitive sequences between different taxa
Object		Sample 1vs. Sample 2	Test statistic	Standard error	Standard test statistic	Significance	Adj. significance
SSRs	4 group (subfamily level)	Anaxagoreoideae vs. Malmeoideae	6.333	8.633	0.734	0.463	1
		Anaxagoreoideae vs. Annonoideae	17.294	8.427	2.052	0.04	0.241
		Anaxagoreoideae vs. Ambavioideae	27	11.582	2.331	0.02	0.118
		Malmeoideae vs. Annonoideae	10.961	3.376	3.247	0.001	0.007
		Malmeoideae vs. Ambavioideae	-20.667	8.633	-2.394	0.017	0.1
		Annonoideae vs. Ambavioideae	-9.706	8.427	-1.152	0.249	1
	6 group (tribes level)	Anaxagorea javanica vs. Miliuseae	6.333	8.633	0.734	0.463	1
		A. javanica vs. Xylopieae	15	10.031	1.495	0.135	1
		A. javanica vs. Uvarieae	15.571	8.755	1.779	0.075	1
		A. javanica vs. Annoneae	19.375	8.687	2.23	0.026	0.386
		A. javanica vs. Cananga odorata	27	11.582	2.331	0.02	0.296
		Miliuseae vs. Xylopieae	8.667	6.402	1.354	0.176	1
		Miliuseae vs. Uvarieae	9.238	4.127	2.238	0.025	0.378
		Miliuseae vs. Annoneae	13.042	3.98	3.277	0.001	0.016
		Miliuseae vs. C. odorata	-20.667	8.633	-2.394	0.017	0.25
		Xylopieae vs. Uvarieae	0.571	6.567	0.087	0.931	1
		Xylopieae vs. Annoneae	4.375	6.475	0.676	0.499	1
		Xylopieae vs. C. odorata	-12	10.031	-1.196	0.232	1
		Uvarieae vs. Annoneae	3.804	4.239	0.897	0.37	1
		Uvarieae vs. C. odorata	-11.429	8.755	-1.305	0.192	1
		Annoneae vs. C. odorata	-7.625	8.687	-0.878	0.38	1
Tendem repeats	4 group (subfamily level)	Anaxagoreoideae vs. Malmeoideae	-5	8.669	-0.577	0.564	1
		Anaxagoreoideae vs. Annonoideae	9.588	8.462	1.133	0.257	1
		Anaxagoreoideae vs. Ambavioideae	8	11.63	0.688	0.492	1
		Malmeoideae vs. Annonoideae	14.588	3.39	4.303	0	0
		Malmeoideae vs. Ambavioideae	-13	8.669	-1.5	0.134	0.802
		Annonoideae vs. Ambavioideae	1.588	8.462	0.188	0.851	1
	6 group (tribes level)	Anaxagorea javanica vs. Miliuseae	-5	8.669	-0.577	0.564	1
		A. javanica vs. Xylopieae	2.25	10.072	0.223	0.823	1
		A. javanica vs. Uvarieae	13.714	8.792	1.56	0.119	1
		A. javanica vs. Annoneae	7.813	8.723	0.896	0.37	1
		A. javanica vs. Cananga odorata	8	11.63	0.688	0.492	1
		Miliuseae vs. Xylopieae	7.25	6.429	1.128	0.259	1
		Miliuseae vs. Uvarieae	18.714	4.144	4.516	0	0
		Miliuseae vs. Annoneae	12.813	3.996	3.206	0.001	0.02
		Miliuseae vs. C. odorata	-13	8.669	-1.5	0.134	1
		Xylopieae vs. Uvarieae	11.464	6.594	1.739	0.082	1
		Xylopieae vs. Annoneae	5.563	6.501	0.856	0.392	1
		Xylopieae vs. C. odorata	-5.75	10.072	-0.571	0.568	1
		Uvarieae vs. Annoneae	-5.902	4.256	-1.387	0.166	1
		Uvarieae vs. C. odorata	5.714	8.792	0.65	0.516	1
		Annoneae vs. C. odorata	-0.187	8.723	-0.021	0.983	1
Dispersed repeat	4 group (subfamily level)	Anaxagoreoideae vs. Malmeoideae	-7.667	8.67	-0.884	0.377	1
		Anaxagoreoideae vs. Annonoideae	5	8.463	0.591	0.555	1
		Anaxagoreoideae vs. Ambavioideae	-2	11.632	-0.172	0.863	1
		Malmeoideae vs. Annonoideae	12.667	3.391	3.736	0	0.001
		Malmeoideae vs. Ambavioideae	-5.667	8.67	-0.654	0.513	1
		Annonoideae vs. Ambavioideae	7	8.463	0.827	0.408	1
	6 group (tribes level)	Anaxagorea javanica vs. Miliuseae	-7.667	8.67	-0.884	0.377	1
		A. javanica vs. Xylopieae	-9.5	10.073	-0.943	0.346	1
		A. javanica vs. Uvarieae	3.714	8.793	0.422	0.673	1
		A. javanica vs. Annoneae	9.75	8.724	1.118	0.264	1
		A. javanica vs. Cananga odorata	-2	11.632	-0.172	0.863	1
		Miliuseae vs. Xylopieae	-1.833	6.43	-0.285	0.776	1
		Miliuseae vs. Uvarieae	11.381	4.145	2.746	0.006	0.091
		Miliuseae vs. Annoneae	17.417	3.997	4.358	0	0
		Miliuseae vs. C. odorata	-5.667	8.67	-0.654	0.513	1
		Xylopieae vs. Uvarieae	13.214	6.595	2.004	0.045	0.676
		Xylopieae vs. Annoneae	19.25	6.502	2.96	0.003	0.046
		Xylopieae vs. C. odorata	-7.5	10.073	-0.745	0.457	1
		Uvarieae vs. Annoneae	6.036	4.257	1.418	0.156	1
		Uvarieae vs. C. odorata	5.714	8.793	0.65	0.516	1
		Annoneae vs. C. odorata	11.75	8.724	1.347	0.178	1
Note: Adj. significance represents significance values adjusted through Bonferroni correction method.
		3 vs. 1
		1 vs. 4
Note: The null hypothesis "The distribution of Sample 1 is the same as Sample 2" was tested for each row.
(a) The significance values have been adjusted using the Bonferroni correction for multiple testing.
1 represents Annonoideae, 2 represents Malmeoideae, 3 represents Ambavioideae, and 4 represents Anaxagoreoideae.
		Annonoideae
		Annoneae
		Uvarieae
		Xylopieae
		Malmeoideae
		Miliuseae
		Ambavioideae
		Anaxagoreoideae
