# Supplementary material for: Comparative analysis of plastid genomes reveals rearrangements, repetitive sequence features, and phylogeny in the Annonaceae
Source: Front Plant Sci. 2024 Apr 17;15:1351388. doi: 10.3389/fpls.2024.1351388 (PMC11061511; doi:10.3389/fpls.2024.1351388)
Supplement: Supplementary file 6 [file Table_6.xlsx]

## Sheet: Sheet1
Table S6 The number and location of tandem repeat sequences in the sampled species
Species Name	Number	Location
		LSC	IRB	IRA	SSC
A. squamosa	69	21	24	24	0
A. atemoya	75	23	26	26	0
A. cherimola	74	23	25	26	0
A. reticulata	79	26	26	25	2
R. mucosa	113	24	39	46	4
A. muricata	71	21	26	24	0
A. montana	76	26	25	25	0
G. tamirensis	126	58	34	33	1
D. chinensis	186	83	43	46	14
M. ambrensis	125	59	29	32	5
S. affinis	108	38	29	29	12
U. macrophylla	160	52	52	53	3
A. dulcis	94	29	34	31	0
F. oldhamii	90	30	30	27	3
F. polyanthum	88	25	32	29	2
A. hexapetalus	71	35	18	18	0
A. pilosus	64	31	16	17	0
A. hainanensis	22	14	4	4	0
M. tomentosa	49	24	12	11	2
S. burahol	28	17	5	5	1
M. laui	53	25	11	15	2
M. glochidioides	36	16	9	10	1
T. costata	38	19	8	9	2
P. suberosa	42	25	7	7	3
P. verrucipes	35	16	8	9	2
C. hainanense	38	18	9	9	2
C. odorata	78	30	17	17	14
A. javanica	56	22	14	14	6
Total	2144	830	612	621	81
