# Supplementary material for: Comparative analysis of plastid genomes reveals rearrangements, repetitive sequence features, and phylogeny in the Annonaceae
Source: Front Plant Sci. 2024 Apr 17;15:1351388. doi: 10.3389/fpls.2024.1351388 (PMC11061511; doi:10.3389/fpls.2024.1351388)
Supplement: Supplementary file 7 [file Table_7.xlsx]

## Sheet: Sheet1
Table S7 The number and location of dispersed repeat sequences in the sampled species
Species Name	DRSs		Total	The number in LSC region
	Forward	Palindromic		Forward	Palindromic	total
A. squamosa	55	47	102	11	1	12
A. atemoya	278	283	561	8	1	9
A. cherimola	214	213	427	15	1	16
A. reticulata	157	145	302	9	1	10
R. mucosa	134	129	263	7	1	8
A. muricata	90	66	156	25	0	25
A. montana	146	110	256	37	0	37
G. tamirensis	259	149	408	113	1	114
D. chinensis	91	76	167	15	0	15
M. ambrensis	44	46	90	4	0	4
S. affinis	33	28	61	7	0	7
U. macrophylla	57	48	105	9	0	9
A. dulcis	43	36	79	7	0	7
F. oldhamii	57	47	104	10	1	11
F. polyanthum	126	70	196	24	0	24
A. hexapetalus	9	4	13	5	0	5
A. pilosus	4	0	4	4	0	4
A. hainanensis	2	0	2	2	0	2
M. tomentosa	17	17	34	1	1	2
S. burahol	6	2	8	4	0	4
M. laui	17	14	31	2	0	2
M. glochidioides	5	4	9	1	0	1
T. costata	10	6	16	3	0	3
P. suberosa	4	2	6	2	0	2
P. verrucipes	4	4	8	0	0	0
C. hainanense	11	7	18	5	1	6
C. odorata	21	14	35	3	0	3
A. javanica	47	20	67	27	0	27
