# Supplementary material for: Comparative analysis of plastid genomes reveals rearrangements, repetitive sequence features, and phylogeny in the Annonaceae
Source: Front Plant Sci. 2024 Apr 17;15:1351388. doi: 10.3389/fpls.2024.1351388 (PMC11061511; doi:10.3389/fpls.2024.1351388)
Supplement: Supplementary file 8 [file Table_8.xlsx]

## Sheet: Sheet1
Table S8 Land plants with plastid genomes larger than 200 kb
Species Name	Size (bp)	GC Content	NCBI Accession Number
Annonaceae
Annona cherimola	201723	0.396	KU563738
Rollinia mucosa	201666	0.393	MN241491
Annona reticulata	201906	0.396	KU563738
Annona squamosa	200335	0.396	MN241494
Annona x atemoya	202703	0.395	MN241495
Orchidaceae
Cypripedium palangshanense	207142	0.295	NC_063680
Cypripedium subtropicum	212668	0.282	NC_053551
Magnoliaceae
Magnolia zhengyiana	200001	0.39	NC_053863
Vitaceae
Vitis romanetii	232020	0.383	NC_056348
Geraniaceae
Pelargonium dolomiticum	202749	0.397	NC_031195
Pelargonium endlicherianum	230012	0.397	NC_033357
Pelargonium quinquelobatum	221334	0.397	NC_033358
Pelargonium spinosum	216733	0.395	NC_033359
Pelargonium transvaalense	242575	0.399	NC_031206
Pelargonium x hortorum	217942	0.396	NC_008454
Ericaceae
Rhododendron anthopogonoides	207719	0.351	NC_069024
Rhododendron calophytum	200196	0.359	NC_061396
Rhododendron capitatum	200257	0.358	NC_067871
Rhododendron concinnum	207236	0.359	MT239366
Rhododendron datiandingense	207311	0.361	NC_057644
Rhododendron delavayi	202169	0.359	MN711645
Rhododendron griersonianum	206467	0.358	NC_050162
Rhododendron henanense	208015	0.358	MT239363
Rhododendron kawakamii	230777	0.351	NC_058233
Rhododendron mariesii	203480	0.359	Unpublished
Rhododendron micranthum	207233	0.359	MT239365
Rhododendron molle	200878	0.36	OK265108
Rhododendron oreodoxa var. fargesii	200787	0.359	OL639014
Rhododendron platypodum	201047	0.359	NC_053746
Rhododendron przewalskii	201233	0.359	OQ054014
Rhododendron shanii	204170	0.359	MW374796
Rhododendron simsii	206912	0.358	MT239364
